# Supplementary material for: Changes in Dietary Nutrient Intake and Estimated Glomerular Filtration Rate over a 5-Year Period in Renal Transplant Recipients
Source: Nutrients. 2023 Dec 31;16(1):148. doi: 10.3390/nu16010148 (PMC10780404; doi:10.3390/nu16010148)
Supplement: Supplementary file 1 [file nutrients-16-00148-s001.zip]

Archive with 1 entries (1 files):
- nutrients-2774755-supplementary.pdf
